# Supplementary material for: Qualitative Research Studies Addressing Patient-Practitioner Communication about Online Health Information
Source: Int J Environ Res Public Health. 2022 Oct 27;19(21):14004. doi: 10.3390/ijerph192114004 (PMC9659101; doi:10.3390/ijerph192114004)
Supplement: Supplementary file 1 [file ijerph-19-14004-s001.zip]

Archive with 1 entries (1 files):
- ijerph-1920152-supplementary.pdf
